# Supplementary material for: Lactiplantibacillus plantarum GOLDGUT-HNU082 Alleviates CUMS-Induced Depressive-like Behaviors in Mice by Modulating the Gut Microbiota and Neurotransmitter Levels
Source: Foods. 2025 Feb 26;14(5):813. doi: 10.3390/foods14050813 (PMC11898433; doi:10.3390/foods14050813)
Supplement: Supplementary file 1 [file foods-14-00813-s001.zip]

Archive with 1 entries (1 files):
- foods-3485506-supplementary.pdf
